# Supplementary material for: Assisted Reproductive Technology and Cardiovascular Outcomes in Women: A Systematic Review and Meta-Analysis
Source: J Clin Med. 2026 Apr 9;15(8):2844. doi: 10.3390/jcm15082844 (PMC13116687; doi:10.3390/jcm15082844)
Supplement: Supplementary file 1 [file jcm-15-02844-s001.zip]

Archive with 2 entries (2 files):
- jcm-4226846-supplementary_2026.3.16.pdf
- jcm-4226846_PRISMA checklist.pdf
